# Supplementary material for: Mobilizable shuttle vectors with fluorescent markers functional across different species of bacteria
Source: Appl Environ Microbiol. 2025 May 12;91(6):e00045-25. doi: 10.1128/aem.00045-25 (PMC12175534; doi:10.1128/aem.00045-25)
Supplement: File S2 — Sequences of all 32 plasmids within the pKEK-Chrom plasmid series. [file aem.00045-25-s0002.xlsx]

## Sheet: Sequences
Plasmid	Sequence (Predicted or Sequenced)	Description	CCP	Sequence
pKEK3393	Sequenced	RSF1010-p15a-CmR	eforCP	TTGAGATCGTTTTGGTCTGCGCGTAATCTCTTGCTCTGAAAACGAAAAAACCGCCTTGCAGGGCGGTTTTTCGAAGGTTCTCTGAGCTACCAACTCTTTGAACCGAGGTAACTGGCTTGGAGGAGCGCAGTCACCAAAACTTGTCCTTTCAGTTTAGCCTTAACCGGCGCATGACTTCAAGACTAACTCCTCTAAATCAATTACCAGTGGCTGCTGCCAGTGGTGCTTTTGCATGTCTTTCCGGGTTGGACTCAAGACGATAGTTACCGGATAAGGCGCAGCGGTCGGACTGAACGGGGGGTTCGTGCATACAGTCCAGCTTGGAGCGAACTGCCTACCCGGAACTGAGTGTCAGGCGTGGAATGAGACAAACGCGGCCATAACAGCGGAATGACACCG…
pKEK3394	Sequenced	RSF1010-p15a-CmR	tspurple	GAAGATCATCTTATTAATCAGATAAAATATTTCTAGAGTAGTCGACTGAGACCGTAAAACGACGGCCAGTGAATTCTTGACGGCTAGCTCAGTCCTAGGTACAGTGCTAGCTTGGTCTCGATTAAAGAGGAGAAAGAGTCCCATGGCAGTGATTAAGCAGGTAATGAAGACCAAGTTGCACCTTGAGGGCACTGTCAATGGCCATGATTTTACGATCGAGGGTAAAGGTGAAGGCAAGCCGTACGAAGGGTTACAGCACATGAAAATGACAGTCACCAAAGGCGCGCCTCTGCCGTTTTCCGTTCATATTCTTACACCTAGCCACATGTATGGAAGCAAACCGTTTAATAAGTATCCAGCGGATATCCCAGACTACCACAAACAGTCTTTTCCCGAAGG…
pKEK3395	Sequenced	RSF1010-p15a-CmR	YukonOFP	TTGAGATCGTTTTGGTCTGCGCGTAATCTCTTGCTCTGAAAACGAAAAAACCGCCTTGCAGGGCGGTTTTTCGAAGGTTCTCTGAGCTACCAACTCTTTGAACCGAGGTAACTGGCTTGGAGGAGCGCAGTCACCAAAACTTGTCCTTTCAGTTTAGCCTTAACCGGCGCATGACTTCAAGACTAACTCCTCTAAATCAATTACCAGTGGCTGCTGCCAGTGGTGCTTTTGCATGTCTTTCCGGGTTGGACTCAAGACGATAGTTACCGGATAAGGCGCAGCGGTCGGACTGAACGGGGGGTTCGTGCATACAGTCCAGCTTGGAGCGAACTGCCTACCCGGAACTGAGTGTCAGGCGTGGAATGAGACAAACGCGGCCATAACAGCGGAATGACACCG…
pKEK3396	Predicted	RSF1010-p15a-CmR	aeBlue	GCGAGCCTGTCAGACCAAGTTTACTCATATATACTTTAGATTGATTTCTGAAAGCGACCAGGTGCTCGGCGTGGCAAGACTCGCAGCGAACCCGTAGAAAGCCATGCTCCAGCCGCCCGCATTGGAGAAATTCTTCAAATTCCCGTTGCACATAGCCCGGCAATTCCTTTCCCTGCTCTGCCATAAGCGCAGCGAATGCCGGGTAATACTCGTCAACGATCTGATAGAGAAGGGTTTGCTCGGGTCGGTGGCTCTGGTAACGACCAGTATCCCGATCCCGGCTGGCCGTCCTGGCCGCCACATGAGGCATGTTCCGCGTCCTTGCAATACTGTGTTTACATACAGTCTATCGCTTAGCGGAAAGTTCTTTTACCCTCAGCCGAAATGCCTGCCGTTGCT…
pKEK3397	Predicted	RSF1010-p15a-CmR	FuGFP	GCGAGCCTGTCAGACCAAGTTTACTCATATATACTTTAGATTGATTTCTGAAAGCGACCAGGTGCTCGGCGTGGCAAGACTCGCAGCGAACCCGTAGAAAGCCATGCTCCAGCCGCCCGCATTGGAGAAATTCTTCAAATTCCCGTTGCACATAGCCCGGCAATTCCTTTCCCTGCTCTGCCATAAGCGCAGCGAATGCCGGGTAATACTCGTCAACGATCTGATAGAGAAGGGTTTGCTCGGGTCGGTGGCTCTGGTAACGACCAGTATCCCGATCCCGGCTGGCCGTCCTGGCCGCCACATGAGGCATGTTCCGCGTCCTTGCAATACTGTGTTTACATACAGTCTATCGCTTAGCGGAAAGTTCTTTTACCCTCAGCCGAAATGCCTGCCGTTGCT…
pKEK3398	Sequenced	RSF1010-p15a-CmR	sfCherry2	TTGAGATCGTTTTGGTCTGCGCGTAATCTCTTGCTCTGAAAACGAAAAAACCGCCTTGCAGGGCGGTTTTTCGAAGGTTCTCTGAGCTACCAACTCTTTGAACCGAGGTAACTGGCTTGGAGGAGCGCAGTCACCAAAACTTGTCCTTTCAGTTTAGCCTTAACCGGCGCATGACTTCAAGACTAACTCCTCTAAATCAATTACCAGTGGCTGCTGCCAGTGGTGCTTTTGCATGTCTTTCCGGGTTGGACTCAAGACGATAGTTACCGGATAAGGCGCAGCGGTCGGACTGAACGGGGGGTTCGTGCATACAGTCCAGCTTGGAGCGAACTGCCTACCCGGAACTGAGTGTCAGGCGTGGAATGAGACAAACGCGGCCATAACAGCGGAATGACACCG…
pKEK3399	Sequenced	RSF1010-p15a-CmR	DasherGFP	TTGAGATCGTTTTGGTCTGCGCGTAATCTCTTGCTCTGAAAACGAAAAAACCGCCTTGCAGGGCGGTTTTTCGAAGGTTCTCTGAGCTACCAACTCTTTGAACCGAGGTAACTGGCTTGGAGGAGCGCAGTCACCAAAACTTGTCCTTTCAGTTTAGCCTTAACCGGCGCATGACTTCAAGACTAACTCCTCTAAATCAATTACCAGTGGCTGCTGCCAGTGGTGCTTTTGCATGTCTTTCCGGGTTGGACTCAAGACGATAGTTACCGGATAAGGCGCAGCGGTCGGACTGAACGGGGGGTTCGTGCATACAGTCCAGCTTGGAGCGAACTGCCTACCCGGAACTGAGTGTCAGGCGTGGAATGAGACAAACGCGGCCATAACAGCGGAATGACACCG…
pKEK3400	Sequenced	RSF1010-p15a-CmR	sfGFP	TTGAGATCGTTTTGGTCTGCGCGTAATCTCTTGCTCTGAAAACGAAAAAACCGCCTTGCAGGGCGGTTTTTCGAAGGTTCTCTGAGCTACCAACTCTTTGAACCGAGGTAACTGGCTTGGAGGAGCGCAGTCACCAAAACTTGTCCTTTCAGTTTAGCCTTAACCGGCGCATGACTTCAAGACTAACTCCTCTAAATCAATTACCAGTGGCTGCTGCCAGTGGTGCTTTTGCATGTCTTTCCGGGTTGGACTCAAGACGATAGTTACCGGATAAGGCGCAGCGGTCGGACTGAACGGGGGGTTCGTGCATACAGTCCAGCTTGGAGCGAACTGCCTACCCGGAACTGAGTGTCAGGCGTGGAATGAGACAAACGCGGCCATAACAGCGGAATGACACCG…
pKEK3223	Predicted	RSF1010-p15a-Kan	eforCP	GCGAGCCTGTCAGACCAAGTTTACTCATATATACTTTAGATTGATTTCTGAAAGCGACCAGGTGCTCGGCGTGGCAAGACTCGCAGCGAACCCGTAGAAAGCCATGCTCCAGCCGCCCGCATTGGAGAAATTCTTCAAATTCCCGTTGCACATAGCCCGGCAATTCCTTTCCCTGCTCTGCCATAAGCGCAGCGAATGCCGGGTAATACTCGTCAACGATCTGATAGAGAAGGGTTTGCTCGGGTCGGTGGCTCTGGTAACGACCAGTATCCCGATCCCGGCTGGCCGTCCTGGCCGCCACATGAGGCATGTTCCGCGTCCTTGCAATACTGTGTTTACATACAGTCTATCGCTTAGCGGAAAGTTCTTTTACCCTCAGCCGAAATGCCTGCCGTTGCT…
pKEK3224	Predicted	RSF1010-p15a-Kan	FuGFP	GCGAGCCTGTCAGACCAAGTTTACTCATATATACTTTAGATTGATTTCTGAAAGCGACCAGGTGCTCGGCGTGGCAAGACTCGCAGCGAACCCGTAGAAAGCCATGCTCCAGCCGCCCGCATTGGAGAAATTCTTCAAATTCCCGTTGCACATAGCCCGGCAATTCCTTTCCCTGCTCTGCCATAAGCGCAGCGAATGCCGGGTAATACTCGTCAACGATCTGATAGAGAAGGGTTTGCTCGGGTCGGTGGCTCTGGTAACGACCAGTATCCCGATCCCGGCTGGCCGTCCTGGCCGCCACATGAGGCATGTTCCGCGTCCTTGCAATACTGTGTTTACATACAGTCTATCGCTTAGCGGAAAGTTCTTTTACCCTCAGCCGAAATGCCTGCCGTTGCT…
pKEK3225	Predicted	RSF1010-p15a-Kan	DasherGFP	GCGAGCCTGTCAGACCAAGTTTACTCATATATACTTTAGATTGATTTCTGAAAGCGACCAGGTGCTCGGCGTGGCAAGACTCGCAGCGAACCCGTAGAAAGCCATGCTCCAGCCGCCCGCATTGGAGAAATTCTTCAAATTCCCGTTGCACATAGCCCGGCAATTCCTTTCCCTGCTCTGCCATAAGCGCAGCGAATGCCGGGTAATACTCGTCAACGATCTGATAGAGAAGGGTTTGCTCGGGTCGGTGGCTCTGGTAACGACCAGTATCCCGATCCCGGCTGGCCGTCCTGGCCGCCACATGAGGCATGTTCCGCGTCCTTGCAATACTGTGTTTACATACAGTCTATCGCTTAGCGGAAAGTTCTTTTACCCTCAGCCGAAATGCCTGCCGTTGCT…
pKEK3226	Predicted	RSF1010-p15a-Kan	tsPurple	GCGAGCCTGTCAGACCAAGTTTACTCATATATACTTTAGATTGATTTCTGAAAGCGACCAGGTGCTCGGCGTGGCAAGACTCGCAGCGAACCCGTAGAAAGCCATGCTCCAGCCGCCCGCATTGGAGAAATTCTTCAAATTCCCGTTGCACATAGCCCGGCAATTCCTTTCCCTGCTCTGCCATAAGCGCAGCGAATGCCGGGTAATACTCGTCAACGATCTGATAGAGAAGGGTTTGCTCGGGTCGGTGGCTCTGGTAACGACCAGTATCCCGATCCCGGCTGGCCGTCCTGGCCGCCACATGAGGCATGTTCCGCGTCCTTGCAATACTGTGTTTACATACAGTCTATCGCTTAGCGGAAAGTTCTTTTACCCTCAGCCGAAATGCCTGCCGTTGCT…
pKEK3227	Predicted	RSF1010-p15a-Kan	YukonOFP	GCGAGCCTGTCAGACCAAGTTTACTCATATATACTTTAGATTGATTTCTGAAAGCGACCAGGTGCTCGGCGTGGCAAGACTCGCAGCGAACCCGTAGAAAGCCATGCTCCAGCCGCCCGCATTGGAGAAATTCTTCAAATTCCCGTTGCACATAGCCCGGCAATTCCTTTCCCTGCTCTGCCATAAGCGCAGCGAATGCCGGGTAATACTCGTCAACGATCTGATAGAGAAGGGTTTGCTCGGGTCGGTGGCTCTGGTAACGACCAGTATCCCGATCCCGGCTGGCCGTCCTGGCCGCCACATGAGGCATGTTCCGCGTCCTTGCAATACTGTGTTTACATACAGTCTATCGCTTAGCGGAAAGTTCTTTTACCCTCAGCCGAAATGCCTGCCGTTGCT…
pKEK3228	Predicted	RSF1010-p15a-Kan	aeBlue	GCGAGCCTGTCAGACCAAGTTTACTCATATATACTTTAGATTGATTTCTGAAAGCGACCAGGTGCTCGGCGTGGCAAGACTCGCAGCGAACCCGTAGAAAGCCATGCTCCAGCCGCCCGCATTGGAGAAATTCTTCAAATTCCCGTTGCACATAGCCCGGCAATTCCTTTCCCTGCTCTGCCATAAGCGCAGCGAATGCCGGGTAATACTCGTCAACGATCTGATAGAGAAGGGTTTGCTCGGGTCGGTGGCTCTGGTAACGACCAGTATCCCGATCCCGGCTGGCCGTCCTGGCCGCCACATGAGGCATGTTCCGCGTCCTTGCAATACTGTGTTTACATACAGTCTATCGCTTAGCGGAAAGTTCTTTTACCCTCAGCCGAAATGCCTGCCGTTGCT…
pKEK3237	Predicted	RSF1010-p15a-Kan	sfGFP	GCGAGCCTGTCAGACCAAGTTTACTCATATATACTTTAGATTGATTTCTGAAAGCGACCAGGTGCTCGGCGTGGCAAGACTCGCAGCGAACCCGTAGAAAGCCATGCTCCAGCCGCCCGCATTGGAGAAATTCTTCAAATTCCCGTTGCACATAGCCCGGCAATTCCTTTCCCTGCTCTGCCATAAGCGCAGCGAATGCCGGGTAATACTCGTCAACGATCTGATAGAGAAGGGTTTGCTCGGGTCGGTGGCTCTGGTAACGACCAGTATCCCGATCCCGGCTGGCCGTCCTGGCCGCCACATGAGGCATGTTCCGCGTCCTTGCAATACTGTGTTTACATACAGTCTATCGCTTAGCGGAAAGTTCTTTTACCCTCAGCCGAAATGCCTGCCGTTGCT…
pKEK3238	Predicted	RSF1010-p15a-Kan	sfCherry2	GCGAGCCTGTCAGACCAAGTTTACTCATATATACTTTAGATTGATTTCTGAAAGCGACCAGGTGCTCGGCGTGGCAAGACTCGCAGCGAACCCGTAGAAAGCCATGCTCCAGCCGCCCGCATTGGAGAAATTCTTCAAATTCCCGTTGCACATAGCCCGGCAATTCCTTTCCCTGCTCTGCCATAAGCGCAGCGAATGCCGGGTAATACTCGTCAACGATCTGATAGAGAAGGGTTTGCTCGGGTCGGTGGCTCTGGTAACGACCAGTATCCCGATCCCGGCTGGCCGTCCTGGCCGCCACATGAGGCATGTTCCGCGTCCTTGCAATACTGTGTTTACATACAGTCTATCGCTTAGCGGAAAGTTCTTTTACCCTCAGCCGAAATGCCTGCCGTTGCT…
pKEK3193	Predicted	Fn Ori-p15a-CmR	eforCP	AAAAAAAAATCTGACAATATATAAAGAGAATATATAAAGAGAATATCTTAGGGGATTTTAAAAAAATCCCACAGACTCAAAGACTTTTTTGACTTTTTAAATCCTAGAAACTATACTTTAAGTACTTATTTAAGTACATGGATTTAGATTATGCAAACCGTTAATTATTCAACTTTTAGAAATGAACTATCTGATTCAATGGATAGAGTAACAAAAAATCATAGTCCTATGATTGTAACTAGAGGTTCAAAAAAAGAAGCAGTTGTTATGATGTCGTTAGAGGATTTTAAAGCTTTGTTAGCAGCCTTTTTGTCCGGTGTTGGGTTGAAGGTGAAGCCGGTCGGGGCCGCAGCGGGGGCCGGCTTTTCAGCCTTGCCCCCCTGCTTCGGCCGCCGTGGC…
pKEK3194	Predicted	Fn Ori-p15a-CmR	DasherGFP	AAAAAAAAATCTGACAATATATAAAGAGAATATATAAAGAGAATATCTTAGGGGATTTTAAAAAAATCCCACAGACTCAAAGACTTTTTTGACTTTTTAAATCCTAGAAACTATACTTTAAGTACTTATTTAAGTACATGGATTTAGATTATGCAAACCGTTAATTATTCAACTTTTAGAAATGAACTATCTGATTCAATGGATAGAGTAACAAAAAATCATAGTCCTATGATTGTAACTAGAGGTTCAAAAAAAGAAGCAGTTGTTATGATGTCGTTAGAGGATTTTAAAGCTTTGTTAGCAGCCTTTTTGTCCGGTGTTGGGTTGAAGGTGAAGCCGGTCGGGGCCGCAGCGGGGGCCGGCTTTTCAGCCTTGCCCCCCTGCTTCGGCCGCCGTGGC…
pKEK3197	Predicted	Fn Ori-p15a-CmR	YukonOFP	AAAAAAAAATCTGACAATATATAAAGAGAATATATAAAGAGAATATCTTAGGGGATTTTAAAAAAATCCCACAGACTCAAAGACTTTTTTGACTTTTTAAATCCTAGAAACTATACTTTAAGTACTTATTTAAGTACATGGATTTAGATTATGCAAACCGTTAATTATTCAACTTTTAGAAATGAACTATCTGATTCAATGGATAGAGTAACAAAAAATCATAGTCCTATGATTGTAACTAGAGGTTCAAAAAAAGAAGCAGTTGTTATGATGTCGTTAGAGGATTTTAAAGCTTTGTTAGCAGCCTTTTTGTCCGGTGTTGGGTTGAAGGTGAAGCCGGTCGGGGCCGCAGCGGGGGCCGGCTTTTCAGCCTTGCCCCCCTGCTTCGGCCGCCGTGGC…
pKEK3198	Predicted	Fn Ori-p15a-CmR	aeBlue	AAAAAAAAATCTGACAATATATAAAGAGAATATATAAAGAGAATATCTTAGGGGATTTTAAAAAAATCCCACAGACTCAAAGACTTTTTTGACTTTTTAAATCCTAGAAACTATACTTTAAGTACTTATTTAAGTACATGGATTTAGATTATGCAAACCGTTAATTATTCAACTTTTAGAAATGAACTATCTGATTCAATGGATAGAGTAACAAAAAATCATAGTCCTATGATTGTAACTAGAGGTTCAAAAAAAGAAGCAGTTGTTATGATGTCGTTAGAGGATTTTAAAGCTTTGTTAGCAGCCTTTTTGTCCGGTGTTGGGTTGAAGGTGAAGCCGGTCGGGGCCGCAGCGGGGGCCGGCTTTTCAGCCTTGCCCCCCTGCTTCGGCCGCCGTGGC…
pKEK3199	Predicted	Fn Ori-p15a-CmR	tspurple	AAAAAAAAATCTGACAATATATAAAGAGAATATATAAAGAGAATATCTTAGGGGATTTTAAAAAAATCCCACAGACTCAAAGACTTTTTTGACTTTTTAAATCCTAGAAACTATACTTTAAGTACTTATTTAAGTACATGGATTTAGATTATGCAAACCGTTAATTATTCAACTTTTAGAAATGAACTATCTGATTCAATGGATAGAGTAACAAAAAATCATAGTCCTATGATTGTAACTAGAGGTTCAAAAAAAGAAGCAGTTGTTATGATGTCGTTAGAGGATTTTAAAGCTTTGTTAGCAGCCTTTTTGTCCGGTGTTGGGTTGAAGGTGAAGCCGGTCGGGGCCGCAGCGGGGGCCGGCTTTTCAGCCTTGCCCCCCTGCTTCGGCCGCCGTGGC…
pKEK3200	Predicted	Fn Ori-p15a-CmR	fuGFP	AAAAAAAAATCTGACAATATATAAAGAGAATATATAAAGAGAATATCTTAGGGGATTTTAAAAAAATCCCACAGACTCAAAGACTTTTTTGACTTTTTAAATCCTAGAAACTATACTTTAAGTACTTATTTAAGTACATGGATTTAGATTATGCAAACCGTTAATTATTCAACTTTTAGAAATGAACTATCTGATTCAATGGATAGAGTAACAAAAAATCATAGTCCTATGATTGTAACTAGAGGTTCAAAAAAAGAAGCAGTTGTTATGATGTCGTTAGAGGATTTTAAAGCTTTGTTAGCAGCCTTTTTGTCCGGTGTTGGGTTGAAGGTGAAGCCGGTCGGGGCCGCAGCGGGGGCCGGCTTTTCAGCCTTGCCCCCCTGCTTCGGCCGCCGTGGC…
pKEK3220	Predicted	Fn Ori-p15a-CmR	sfgfp	AAAAAAAAATCTGACAATATATAAAGAGAATATATAAAGAGAATATCTTAGGGGATTTTAAAAAAATCCCACAGACTCAAAGACTTTTTTGACTTTTTAAATCCTAGAAACTATACTTTAAGTACTTATTTAAGTACATGGATTTAGATTATGCAAACCGTTAATTATTCAACTTTTAGAAATGAACTATCTGATTCAATGGATAGAGTAACAAAAAATCATAGTCCTATGATTGTAACTAGAGGTTCAAAAAAAGAAGCAGTTGTTATGATGTCGTTAGAGGATTTTAAAGCTTTGTTAGCAGCCTTTTTGTCCGGTGTTGGGTTGAAGGTGAAGCCGGTCGGGGCCGCAGCGGGGGCCGGCTTTTCAGCCTTGCCCCCCTGCTTCGGCCGCCGTGGC…
pKEK3221	Predicted	Fn Ori-p15a-CmR	sfcherry 2	AAAAAAAAATCTGACAATATATAAAGAGAATATATAAAGAGAATATCTTAGGGGATTTTAAAAAAATCCCACAGACTCAAAGACTTTTTTGACTTTTTAAATCCTAGAAACTATACTTTAAGTACTTATTTAAGTACATGGATTTAGATTATGCAAACCGTTAATTATTCAACTTTTAGAAATGAACTATCTGATTCAATGGATAGAGTAACAAAAAATCATAGTCCTATGATTGTAACTAGAGGTTCAAAAAAAGAAGCAGTTGTTATGATGTCGTTAGAGGATTTTAAAGCTTTGTTAGCAGCCTTTTTGTCCGGTGTTGGGTTGAAGGTGAAGCCGGTCGGGGCCGCAGCGGGGGCCGGCTTTTCAGCCTTGCCCCCCTGCTTCGGCCGCCGTGGC…
pKEK3229	Predicted	Fn Ori-p15a-Kan	eforCP	AAAAAAAAATCTGACAATATATAAAGAGAATATATAAAGAGAATATCTTAGGGGATTTTAAAAAAATCCCACAGACTCAAAGACTTTTTTGACTTTTTAAATCCTAGAAACTATACTTTAAGTACTTATTTAAGTACATGGATTTAGATTATGCAAACCGTTAATTATTCAACTTTTAGAAATGAACTATCTGATTCAATGGATAGAGTAACAAAAAATCATAGTCCTATGATTGTAACTAGAGGTTCAAAAAAAGAAGCAGTTGTTATGATGTCGTTAGAGGATTTTAAAGCTTTGTTAGCAGCCTTTTTGTCCGGTGTTGGGTTGAAGGTGAAGCCGGTCGGGGCCGCAGCGGGGGCCGGCTTTTCAGCCTTGCCCCCCTGCTTCGGCCGCCGTGGC…
pKEK3230	Predicted	Fn Ori-p15a-Kan	FuGFP	AATCCTCTGTAAGTATTGCTACATAAGGCTTTGAAGCACTTTTTTAAAAAATTTAAAACTACTTTTTGTATCACTTTTTGAATTTAAAACTACTTTTTGTATCACTTTTTGAATTTAAAACTACTTTTTGTATCGTTAAAACTACTTTTTTTTATGAAGTAGTTGTTTTACTAATAGAAGTTTTATAGAATTTGTATATCGAGATAATGACTCTAGTTCTATGAAAGAAGTTAAAAATGTAAATGCTGGCAAAGAAATAGCTATGTCTAATACTCTTGTTGCAGGAAAGTATAGCCTTACAAAAGAAGAACAAAACTTAATATTCTTAGTTGCCTCAATGGTTAAAAGAGAAGATAAAGAGTTTCACAGGTATAAGATAAGCCTATCTGATCTTGAAAA…
pKEK3231	Predicted	Fn Ori-p15a-Kan	DasherGFP	AAAAAAAAATCTGACAATATATAAAGAGAATATATAAAGAGAATATCTTAGGGGATTTTAAAAAAATCCCACAGACTCAAAGACTTTTTTGACTTTTTAAATCCTAGAAACTATACTTTAAGTACTTATTTAAGTACATGGATTTAGATTATGCAAACCGTTAATTATTCAACTTTTAGAAATGAACTATCTGATTCAATGGATAGAGTAACAAAAAATCATAGTCCTATGATTGTAACTAGAGGTTCAAAAAAAGAAGCAGTTGTTATGATGTCGTTAGAGGATTTTAAAGCTTTGTTAGCAGCCTTTTTGTCCGGTGTTGGGTTGAAGGTGAAGCCGGTCGGGGCCGCAGCGGGGGCCGGCTTTTCAGCCTTGCCCCCCTGCTTCGGCCGCCGTGGC…
pKEK3232	Predicted	Fn Ori-p15a-Kan	tsPurple	AATCCTCTGTAAGTATTGCTACATAAGGCTTTGAAGCACTTTTTTAAAAAATTTAAAACTACTTTTTGTATCACTTTTTGAATTTAAAACTACTTTTTGTATCACTTTTTGAATTTAAAACTACTTTTTGTATCGTTAAAACTACTTTTTTTTATGAAGTAGTTGTTTTACTAATAGAAGTTTTATAGAATTTGTATATCGAGATAATGACTCTAGTTCTATGAAAGAAGTTAAAAATGTAAATGCTGGCAAAGAAATAGCTATGTCTAATACTCTTGTTGCAGGAAAGTATAGCCTTACAAAAGAAGAACAAAACTTAATATTCTTAGTTGCCTCAATGGTTAAAAGAGAAGATAAAGAGTTTCACAGGTATAAGATAAGCCTATCTGATCTTGAAAA…
pKEK3233	Predicted	Fn Ori-p15a-Kan	YukonOFP	AATCCTCTGTAAGTATTGCTACATAAGGCTTTGAAGCACTTTTTTAAAAAATTTAAAACTACTTTTTGTATCACTTTTTGAATTTAAAACTACTTTTTGTATCACTTTTTGAATTTAAAACTACTTTTTGTATCGTTAAAACTACTTTTTTTTATGAAGTAGTTGTTTTACTAATAGAAGTTTTATAGAATTTGTATATCGAGATAATGACTCTAGTTCTATGAAAGAAGTTAAAAATGTAAATGCTGGCAAAGAAATAGCTATGTCTAATACTCTTGTTGCAGGAAAGTATAGCCTTACAAAAGAAGAACAAAACTTAATATTCTTAGTTGCCTCAATGGTTAAAAGAGAAGATAAAGAGTTTCACAGGTATAAGATAAGCCTATCTGATCTTGAAAA…
pKEK3234	Predicted	Fn Ori-p15a-Kan	aeBlue	AATCCTCTGTAAGTATTGCTACATAAGGCTTTGAAGCACTTTTTTAAAAAATTTAAAACTACTTTTTGTATCACTTTTTGAATTTAAAACTACTTTTTGTATCACTTTTTGAATTTAAAACTACTTTTTGTATCGTTAAAACTACTTTTTTTTATGAAGTAGTTGTTTTACTAATAGAAGTTTTATAGAATTTGTATATCGAGATAATGACTCTAGTTCTATGAAAGAAGTTAAAAATGTAAATGCTGGCAAAGAAATAGCTATGTCTAATACTCTTGTTGCAGGAAAGTATAGCCTTACAAAAGAAGAACAAAACTTAATATTCTTAGTTGCCTCAATGGTTAAAAGAGAAGATAAAGAGTTTCACAGGTATAAGATAAGCCTATCTGATCTTGAAAA…
pKEK3235	Predicted	Fn Ori-p15a-Kan	sfGFP	AAAAAAAAATCTGACAATATATAAAGAGAATATATAAAGAGAATATCTTAGGGGATTTTAAAAAAATCCCACAGACTCAAAGACTTTTTTGACTTTTTAAATCCTAGAAACTATACTTTAAGTACTTATTTAAGTACATGGATTTAGATTATGCAAACCGTTAATTATTCAACTTTTAGAAATGAACTATCTGATTCAATGGATAGAGTAACAAAAAATCATAGTCCTATGATTGTAACTAGAGGTTCAAAAAAAGAAGCAGTTGTTATGATGTCGTTAGAGGATTTTAAAGCTTTGTTAGCAGCCTTTTTGTCCGGTGTTGGGTTGAAGGTGAAGCCGGTCGGGGCCGCAGCGGGGGCCGGCTTTTCAGCCTTGCCCCCCTGCTTCGGCCGCCGTGGC…
pKEK3236	Predicted	Fn Ori-p15a-Kan	sfCherry2	AAAAAAAAATCTGACAATATATAAAGAGAATATATAAAGAGAATATCTTAGGGGATTTTAAAAAAATCCCACAGACTCAAAGACTTTTTTGACTTTTTAAATCCTAGAAACTATACTTTAAGTACTTATTTAAGTACATGGATTTAGATTATGCAAACCGTTAATTATTCAACTTTTAGAAATGAACTATCTGATTCAATGGATAGAGTAACAAAAAATCATAGTCCTATGATTGTAACTAGAGGTTCAAAAAAAGAAGCAGTTGTTATGATGTCGTTAGAGGATTTTAAAGCTTTGTTAGCAGCCTTTTTGTCCGGTGTTGGGTTGAAGGTGAAGCCGGTCGGGGCCGCAGCGGGGGCCGGCTTTTCAGCCTTGCCCCCCTGCTTCGGCCGCCGTGGC…
